# Supplementary material for: Expediting Next-Generation Hybrid Technology in Recalcitrant Maize Inbreds through In Vivo Targeted Activity of CRISPR/Cas9
Source: Int J Mol Sci. 2024 May 27;25(11):5832. doi: 10.3390/ijms25115832 (PMC11172070; doi:10.3390/ijms25115832)
Supplement: Supplementary file 1 [file ijms-25-05832-s001.zip]

Archive with 1 entries (1 files):
- ijms-3014261-supplementary.xlsx
