# Supplementary material for: Expediting Next-Generation Hybrid Technology in Recalcitrant Maize Inbreds through In Vivo Targeted Activity of CRISPR/Cas9
Source: Int J Mol Sci. 2024 May 27;25(11):5832. doi: 10.3390/ijms25115832 (PMC11172070; doi:10.3390/ijms25115832)
Supplement: Supplementary file 1 [file ijms-25-05832-s001.zip › ijms-3014261-supplementary.xlsx]

## Sheet: Supplementary Table S1
Supplementary Table S1. Identification of the ms26ΔE5 mutations, MGM cassette and MS26ΔE5 editor T-DNA from F1 to BC2F2.
Sample	Generation	MGM	Cas9	ms26ΔE5	Reproduction
Z372	Paternal Line	—	—	none	cross with the ZC01-3A-7
ZC01-3A-7	Maternal Line	+	+	homozygous	cross with the Z372
(ZC01-3A-7 X Z372) -1	F1	+	—	heterozygous	— —
(ZC01-3A-7 X Z372) -2	F1	+	—	heterozygous	— —
(ZC01-3A-7 X Z372) -3	F1	+	—	heterozygous	— —
(ZC01-3A-7 X Z372) -4	F1	+	+	heterozygous	Backcross with Z372
(ZC01-3A-7 X Z372) -5	F1	+	+	heterozygous	— —
(ZC01-3A-7 X Z372) -6	F1	+	—	heterozygous	— —
(ZC01-3A-7 X Z372) -7	F1	+	+	heterozygous	Backcross with Z372
(ZC01-3A-7 X Z372) -8	F1	+	+	heterozygous	— —
(ZC01-3A-7 X Z372) -9	F1	+	—	heterozygous	— —
(ZC01-3A-7 X Z372) -10	F1	+	—	heterozygous	— —
(ZC01-3A-7 X Z372) -11	F1	+	+	heterozygous	— —
(ZC01-3A-7 X Z372) -12	F1	+	+	heterozygous	Backcross with Z372
(ZC01-3A-7 X Z372) -13	F1	+	+	heterozygous	— —
(ZC01-3A-7 X Z372) -14	F1	+	+	heterozygous	— —
(ZC01-3A-7 X Z372) -15	F1	+	—	heterozygous	— —
(ZC01-3A-7 X Z372) -16	F1	+	—	heterozygous	— —
(ZC01-3A-7 X Z372) -17	F1	+	+	heterozygous	— —
(ZC01-3A-7 X Z372) -18	F1	+	—	heterozygous	— —
(ZC01-3A-7 X Z372) -19	F1	+	+	heterozygous	— —
(ZC01-3A-7 X Z372) -20	F1	+	+	heterozygous	— —
Z372/1	BC1F1	+	+	none	Backcross with Z372
Z372/2	BC1F1	+	—	none	— —
Z372/3	BC1F1	+	+	none	Backcross with Z372
Z372/4	BC1F1	+	+	heterozygous	— —
Z372/5	BC1F1	+	+	none	Backcross with Z372
Z372/6	BC1F1	+	—	heterozygous	— —
Z372/7	BC1F1	+	+	heterozygous	— —
Z372/8	BC1F1	+	+	none	Backcross with Z372
Z372/9	BC1F1	+	—	heterozygous	— —
Z372/10	BC1F1	+	+	heterozygous	— —
Z372/11	BC1F1	+	+	none	Backcross with Z372
Z372/12	BC1F1	+	+	homozygous	— —
Z372/13	BC1F1	+	—	heterozygous	— —
Z372/14	BC1F1	+	—	none	— —
Z372/15	BC1F1	+	+	heterozygous	— —
Z372/16	BC1F1	+	—	heterozygous	— —
Z372/17	BC1F1	+	+	none	Backcross with Z372
Z372/18	BC1F1	+	+	none	Backcross with Z372
Z372/19	BC1F1	+	—	heterozygous	— —
Z372/20	BC1F1	+	+	heterozygous	— —
Z372/21	BC1F1	+	+	heterozygous	— —
Z372/22	BC1F1	+	—	heterozygous	— —
Z372/23	BC1F1	+	+	none	Backcross with Z372
Z372/24	BC1F1	+	—	heterozygous	— —
Z372/25	BC1F1	+	+	heterozygous	— —
Z372/26	BC1F1	+	+	heterozygous	— —
Z372/27	BC1F1	+	+	heterozygous	— —
Z372/28	BC1F1	+	—	none	— —
Z372/29	BC1F1	+	+	none	Backcross with Z372
Z372/30	BC1F1	+	+	homozygous	— —
Z372/31	BC1F1	+	—	heterozygous	— —
Z372/32	BC1F1	+	—	none	— —
Z372/33	BC1F1	+	—	heterozygous	— —
Z372/34	BC1F1	+	+	none	Backcross with Z372
Z372/35	BC1F1	+	+	none	Backcross with Z372
Z372/36	BC1F1	+	—	heterozygous	— —
Z372/37	BC1F1	+	+	homozygous	— —
Z372/38	BC1F1	+	—	heterozygous	— —
Z372/39	BC1F1	+	—	heterozygous	— —
Z372/40	BC1F1	+	—	none	— —
Z372/41	BC1F1	+	+	heterozygous	— —
Z372/42	BC1F1	+	+	none	Backcross with Z372
Z372/43	BC1F1	+	+	heterozygous	— —
Z372/44	BC1F1	+	—	heterozygous	— —
Z372/45	BC1F1	+	+	none	Backcross with Z372
Z372/46	BC1F1	+	+	none	Backcross with Z372
Z372/47	BC1F1	+	—	heterozygous	— —
Z372/48	BC1F1	+	+	heterozygous	— —
Z372/49	BC1F1	+	+	none	Backcross with Z372
Z372/50	BC1F1	+	—	none	— —
Z372/51	BC1F1	+	—	heterozygous	— —
Z372/52	BC1F1	+	+	none	Backcross with Z372
Z372/53	BC1F1	+	—	heterozygous	— —
Z372/54	BC1F1	+	+	homozygous	— —
Z372/55	BC1F1	+	—	none	— —
Z372/56	BC1F1	+	—	heterozygous	— —
Z372/57	BC1F1	+	—	none	— —
Z372/58	BC1F1	+	—	heterozygous	— —
Z372/59	BC1F1	+	+	none	Backcross with Z372
Z372/60	BC1F1	+	+	heterozygous	— —
Z372/61	BC1F1	+	—	heterozygous	— —
Z372/62	BC1F1	+	+	heterozygous	— —
Z372/63	BC1F1	+	+	none	Backcross with Z372
Z372/64	BC1F1	+	+	none	Backcross with Z372
Z372/65	BC1F1	+	—	heterozygous	— —
Z372/66	BC1F1	+	—	heterozygous	— —
Z372/67	BC1F1	+	—	none	— —
Z372/68	BC1F1	+	+	heterozygous	— —
Z372/69	BC1F1	+	+	heterozygous	— —
Z372/70	BC1F1	+	+	none	Backcross with Z372
Z372/71	BC1F1	+	—	heterozygous	— —
Z372/72	BC1F1	+	+	heterozygous	— —
Z372/73	BC1F1	+	—	heterozygous	— —
Z372/74	BC1F1	+	+	heterozygous	— —
Z372/75	BC1F1	+	+	none	Backcross with Z372
Z372/76	BC1F1	+	—	heterozygous	— —
Z372/77	BC1F1	+	+	none	Backcross with Z372
Z372/78	BC1F1	+	—	none	— —
Z372/79	BC1F1	+	—	heterozygous	— —
Z372/80	BC1F1	+	+	heterozygous	— —
Z372/81	BC1F1	+	—	heterozygous	— —
Z372/82	BC1F1	+	+	none	Backcross with Z372
Z372/83	BC1F1	+	+	homozygous	— —
Z372/84	BC1F1	+	—	heterozygous	— —
Z372/85	BC1F1	+	—	heterozygous	— —
Z372/86	BC1F1	+	—	none	— —
Z372/87	BC1F1	+	—	none	— —
Z372/88	BC1F1	+	—	none	— —
Z372/89	BC1F1	+	—	none	— —
Z372/90	BC1F1	+	+	none	— —
Z372/91	BC1F1	+	+	heterozygous	— —
Z372/92	BC1F1	+	—	none	— —
Z372/93	BC1F1	+	—	heterozygous	— —
Z372/1/1	BC2F1	+	—	none	— —
Z372/1/2	BC2F1	+	+	none	— —
Z372/1/3	BC2F1	+	—	none	— —
Z372/1/4	BC2F1	+	—	none	— —
Z372/1/5	BC2F1	+	+	none	— —
Z372/3/1	BC2F1	+	+	none	— —
Z372/3/2	BC2F1	+	—	none	— —
Z372/3/3	BC2F1	+	—	none	— —
Z372/3/4	BC2F1	+	—	none	— —
Z372/7/1	BC2F1	+	+	none	— —
Z372/7/2	BC2F1	+	+	heterozygous	Self pollination
Z372/7/3	BC2F1	+	—	none	— —
Z372/7/4	BC2F1	+	—	none	— —
Z372/10/1	BC2F1	+	+	none	— —
Z372/10/2	BC2F1	+	+	none	— —
Z372/13/1	BC2F1	+	—	none	— —
Z372/13/2	BC2F1	+	+	none	— —
Z372/13/3	BC2F1	+	—	none	— —
Z372/13/4	BC2F1	+	+	none	— —
Z372/13/5	BC2F1	+	+	none	— —
Z372/17/1	BC2F1	+	+	none	— —
Z372/17/2	BC2F1	+	+	heterozygous	Self pollination
Z372/17/3	BC2F1	+	+	heterozygous	Self pollination
Z372/18/1	BC2F1	+	+	none	— —
Z372/18/2	BC2F1	+	+	none	— —
Z372/18/3	BC2F1	+	—	none	— —
Z372/18/4	BC2F1	+	—	none	— —
Z372/25/1	BC2F1	+	+	none	— —
Z372/25/2	BC2F1	+	+	none	— —
Z372/25/3	BC2F1	+	+	none	— —
Z372/25/4	BC2F1	+	—	none	— —
Z372/25/5	BC2F1	+	—	none	— —
Z372/25/6	BC2F1	+	—	none	— —
Z372/29/1	BC2F1	+	—	none	— —
Z372/29/2	BC2F1	+	+	none	— —
Z372/34/1	BC2F1	+	+	none	— —
Z372/35/1	BC2F1	+	+	none	— —
Z372/35/2	BC2F1	+	+	none	— —
Z372/35/3	BC2F1	+	—	none	— —
Z372/42/1	BC2F1	+	—	none	— —
Z372/42/2	BC2F1	+	—	none	— —
Z372/42/3	BC2F1	+	+	none	— —
Z372/42/4	BC2F1	+	—	none	— —
Z372/42/5	BC2F1	+	+	none	— —
Z372/45/1	BC2F1	+	+	none	— —
Z372/45/2	BC2F1	+	—	none	— —
Z372/45/3	BC2F1	+	—	none	— —
Z372/45/4	BC2F1	+	—	none	— —
Z372/45/5	BC2F1	+	—	none	— —
Z372/46/1	BC2F1	+	+	none	— —
Z372/46/2	BC2F1	+	+	none	— —
Z372/46/3	BC2F1	+	+	none	— —
Z372/46/4	BC2F1	+	—	none	— —
Z372/49/1	BC2F1	+	—	none	— —
Z372/49/2	BC2F1	+	+	none	— —
Z372/49/3	BC2F1	+	+	none	— —
Z372/49/4	BC2F1	+	—	none	— —
Z372/49/5	BC2F1	+	—	none	— —
Z372/52/1	BC2F1	+	—	none	— —
Z372/52/2	BC2F1	+	+	none	— —
Z372/52/3	BC2F1	+	—	none	— —
Z372/52/4	BC2F1	+	+	none	— —
Z372/52/5	BC2F1	+	—	none	— —
Z372/59/1	BC2F1	+	—	none	— —
Z372/59/2	BC2F1	+	+	none	— —
Z372/59/3	BC2F1	+	+	none	— —
Z372/63/1	BC2F1	+	—	none	— —
Z372/63/2	BC2F1	+	—	none	— —
Z372/63/3	BC2F1	+	+	none	— —
Z372/63/4	BC2F1	+	—	none	— —
Z372/64/1	BC2F1	+	+	heterozygous	Self pollination
Z372/64/2	BC2F1	+	+	none	— —
Z372/64/3	BC2F1	+	—	none	— —
Z372/64/4	BC2F1	+	—	none	— —
Z372/64/5	BC2F1	+	+	none	— —
Z372/70/1	BC2F1	+	—	none	— —
Z372/70/2	BC2F1	+	+	none	— —
Z372/70/3	BC2F1	+	—	none	— —
Z372/70/4	BC2F1	+	+	none	— —
Z372/70/5	BC2F1	+	—	none	— —
Z372/70/6	BC2F1	+	—	none	— —
Z372/75/1	BC2F1	+	—	none	— —
Z372/75/2	BC2F1	+	—	none	— —
Z372/77/1	BC2F1	+	—	none	— —
Z372/77/2	BC2F1	+	+	none	— —
Z372/77/3	BC2F1	+	—	none	— —
Z372/77/4	BC2F1	+	+	none	— —
Z372/77/5	BC2F1	+	+	none	— —
Z372/77/6	BC2F1	+	—	none	— —
Z372/82/1	BC2F1	+	—	none	— —
Z372/82/2	BC2F1	+	—	none	— —
Z372/82/3	BC2F1	+	+	none	— —
Z372/82/4	BC2F1	+	—	none	— —
Z372/82/5	BC2F1	+	+	none	— —
Z372/7/2/1	BC2F2	+	+	none	— —
Z372/7/2/2	BC2F2	—	+	none	— —
Z372/7/2/3	BC2F2	—	+	none	— —
Z372/7/2/4	BC2F2	—	+	none	— —
Z372/7/2/5	BC2F2	—	—	none	— —
Z372-GMS1 （Z372/7/2/6）	BC2F2	—	—	homozygous	For Gene Chip
Z372/7/2/7	BC2F2	—	+	heterozygous	— —
Z372/7/2/8	BC2F2	—	+	none	— —
Z372/7/2/9	BC2F2	—	+	heterozygous	— —
Z372/7/2/10	BC2F2	—	+	none	— —
Z372-GMS2 (Z372/7/2/11)	BC2F2	—	—	homozygous	For Gene Chip
Z372/7/2/12	BC2F2	+	—	none	— —
Z372/7/2/13	BC2F2	+	+	heterozygous	— —
Z372/7/2/14	BC2F2	+	+	heterozygous	— —
Z372/7/2/15	BC2F2	+	+	none	— —
Z372-MGM1 (Z372/7/2/16)	BC2F2	+	—	homozygous	For Gene Chip
Z372/7/2/17	BC2F2	+	+	heterozygous	— —
Z372/7/2/18	BC2F2	+	—	heterozygous	— —
Z372-MGM2 （Z372/7/2/19）	BC2F2	+	—	homozygous	For Gene Chip
Z372/7/2/20	BC2F2	+	+	heterozygous	— —
Z372/7/2/21	BC2F2	+	+	none	— —
Z372/7/2/22	BC2F2	+	+	heterozygous	— —
Z372/17/2/1	BC2F2	—	+	none	— —
Z372-GMS3 (Z372/17/2/2)	BC2F2	—	—	homozygous	For Gene Chip
Z372/17/2/3	BC2F2	—	+	none	— —
Z372/17/2/4	BC2F2	—	—	none	— —
Z372-GMS4 (Z372/17/2/5)	BC2F2	—	—	homozygous	For Gene Chip
Z372/17/2/6	BC2F2	—	+	heterozygous	— —
Z372/17/2/7	BC2F2	—	+	heterozygous	— —
Z372/17/2/8	BC2F2	—	+	heterozygous	— —
Z372/17/2/9	BC2F2	—	—	heterozygous	— —
Z372/17/2/10	BC2F2	—	+	none	— —
Z372/17/2/11	BC2F2	—	+	none	— —
Z372/17/2/12	BC2F2	—	+	heterozygous	— —
Z372-GMS5 (Z372/17/2/13)	BC2F2	—	—	homozygous	For Gene Chip
Z372/17/2/14	BC2F2	+	+	heterozygous	— —
Z372/17/2/15	BC2F2	+	+	heterozygous	— —
Z372/17/2/16	BC2F2	+	+	none	— —
Z372-MGM3 (Z372/17/2/17)	BC2F2	+	—	homozygous	For Gene Chip
Z372/17/2/18	BC2F2	+	+	none	— —
Z372/17/2/19	BC2F2	+	+	heterozygous	— —
Z372/17/2/20	BC2F2	+	+	heterozygous	— —
Z372-MGM4 (Z372/17/2/21)	BC2F2	+	—	homozygous	For Gene Chip
Z372/17/2/22	BC2F2	+	+	heterozygous	— —
Z372/17/2/23	BC2F2	+	+	homozygous	— —
Z372/17/2/24	BC2F2	+	+	none	— —
Z372/17/2/25	BC2F2	+	+	heterozygous	— —
Z372/17/2/26	BC2F2	+	+	heterozygous	— —
Z372/17/3/1	BC2F2	—	—	heterozygous	— —
Z372-GMS6 (Z372/17/3/2)	BC2F2	—	—	homozygous	For Gene Chip
Z372/17/3/3	BC2F2	—	+	heterozygous	— —
Z372/17/3/4	BC2F2	—	+	none	— —
Z372/17/3/5	BC2F2	—	+	heterozygous	— —
Z372-GMS7 (Z372/17/3/6)	BC2F2	—	—	homozygous	For Gene Chip
Z372-GMS8 (Z372/17/3/7)	BC2F2	—	—	homozygous	For Gene Chip
Z372-GMS9 (Z372/17/3/8)	BC2F2	—	—	homozygous	For Gene Chip
Z372/17/3/9	BC2F2	—	+	heterozygous	— —
Z372/17/3/10	BC2F2	—	+	heterozygous	— —
Z372/17/3/11	BC2F2	—	+	homozygous	— —
Z372/17/3/12	BC2F2	—	+	heterozygous	— —
Z372-GMS10 (Z372/17/3/13)	BC2F2	—	—	homozygous	For Gene Chip
Z372/17/3/14	BC2F2	+	+	none	— —
Z372-MGM5 (Z372/17/3/15)	BC2F2	+	—	homozygous	For Gene Chip
Z372/17/3/16	BC2F2	+	+	heterozygous	— —
Z372/17/3/17	BC2F2	+	+	none	— —
Z372/17/3/18	BC2F2	+	—	heterozygous	— —
Z372-MGM6 (Z372/17/3/19)	BC2F2	+	—	homozygous	For Gene Chip
Z372/17/3/20	BC2F2	+	+	none	— —
Z372/17/3/21	BC2F2	+	+	heterozygous	— —
Z372/17/3/22	BC2F2	+	+	heterozygous	— —
Z372/17/3/23	BC2F2	+	+	heterozygous	— —
Z372-MGM7 (Z372/17/3/24)	BC2F2	+	—	homozygous	For Gene Chip
Z372/64/1/1	BC2F2	—	—	heterozygous	— —
Z372/64/1/2	BC2F2	—	+	heterozygous	— —
Z372/64/1/3	BC2F2	—	+	none	— —
Z372/64/1/4	BC2F2	—	+	heterozygous	— —
Z372/64/1/5	BC2F2	—	+	none	— —
Z372/64/1/6	BC2F2	—	+	none	— —
Z372/64/1/7	BC2F2	—	—	none	— —
Z372/64/1/8	BC2F2	—	—	heterozygous	— —
Z372/64/1/9	BC2F2	—	+	homozygous	— —
Z372/64/1/10	BC2F2	—	+	heterozygous	— —
Z372/64/1/11	BC2F2	—	+	heterozygous	— —
Z372-MGM8 (Z372/64/1/12)	BC2F2	+	—	homozygous	For Gene Chip
Z372/64/1/13	BC2F2	+	+	heterozygous	— —
Z372/64/1/14	BC2F2	+	+	heterozygous	— —
Z372/64/1/15	BC2F2	+	+	none	— —
Z372/64/1/16	BC2F2	+	+	homozygous	— —
Z372/64/1/17	BC2F2	+	+	heterozygous	— —
Z372/64/1/18	BC2F2	+	+	none	— —
Z372/64/1/19	BC2F2	+	+	heterozygous	— —
Z372-MGM9 (Z372/64/1/20)	BC2F2	+	—	homozygous	For Gene Chip
Z372-MGM10 (Z372/64/1/21)	BC2F2	+	—	homozygous	For Gene Chip
Z372/64/1/22	BC2F2	+	+	heterozygous	— —

## Sheet: Supplementary Table S2
Supplementary Table S2. Generation of ms26ΔE5 mutations using in vivo Cas9 activity among MGM and GMS progeny of Z372 line.
Sample	MS26	InDel	Genotype	sequene (5' to 3')
Z372	WT	WT	WT	GACCTCCGGTCCGCGATGCAACGCATATGTGGC-//-CCGCTTAATCCACGACAAATAACGTTCG
ZC01-3A-7	ms26ΔE5	502 bp Deletion	homozygous	GACCTCCGGTCCGCGA---------------------------------//-------------AATCCACGACAAATAACGTTCG
Z372-MGM1	ms26ΔE5	501 bp Deletion	homozygous	GACCTCCGGTCCG-GA----------------------------------//--------------AATCCACGACAAATAACGTTCG
Z372-MGM2	ms26ΔE5	501 bp Deletion	homozygous	GACCTCCGGTCCG-GA----------------------------------//--------------AATCCACGACAAATAACGTTCG
Z372-MGM3	ms26ΔE5	509 bp Deletion	homozygous	GACCTCCGGTCCGCGA--------------------------------//-----------------------------GACAAATAACGTTCG
Z372-MGM4	ms26ΔE5	509 bp Deletion	homozygous	GACCTCCGGTCCGCGA--------------------------------//------------------------------GACAAATAACGTTCG
Z372-MGM5	ms26ΔE5	520 bp Deletion	homozygous	GACCT------------------------------------------------------//-----------------------------GACAAATAACGTTCG
Z372-MGM6	ms26ΔE5	520 bp Deletion	homozygous	GACCT-----------------------------------------------------//-------------------------------GACAAATAACGTTCG
Z372-MGM7	ms26ΔE5	520 bp Deletion	homozygous	GACCT------------------------------------------------------//-------------------------------GACAAATAACGTTCG
Z372-MGM8	ms26ΔE5	505 bp Deletion	homozygous	GACCTCCGGTCCGCGA---------------------------------//----------------------CCACGACAAATAACGTTCG
Z372-MGM9	ms26ΔE5	505 bp Deletion	homozygous	GACCTCCGGTCCGCGA---------------------------------//----------------------CCACGACAAATAACGTTCG
Z372-MGM10	ms26ΔE5	505 bp Deletion	homozygous	GACCTCCGGTCCGCGA---------------------------------//----------------------CCACGACAAATAACGTTCG
Z372-GMS1	ms26ΔE5	501 bp Deletion	homozygous	GACCTCCGGTCCG-GA----------------------------------//-----------------AATCCACGACAAATAACGTTCG
Z372-GMS2	ms26ΔE5	501 bp Deletion	homozygous	GACCTCCGGTCCG-GA----------------------------------//-----------------AATCCACGACAAATAACGTTCG
Z372-GMS3	ms26ΔE5	509 bp Deletion	homozygous	GACCTCCGGTCCGCGA---------------------------------//-------------------------------GACAAATAACGTTCG
Z372-GMS4	ms26ΔE5	509 bp Deletion	homozygous	GACCTCCGGTCCGCGA---------------------------------//------------------------------GACAAATAACGTTCG
Z372-GMS5	ms26ΔE5	509 bp Deletion	homozygous	GACCTCCGGTCCGCGA----------------------------------//------------------------------GACAAATAACGTTCG
Z372-GMS6	ms26ΔE5	520 bp Deletion	homozygous	GACCT-------------------------------------------------------//-------------------------------GACAAATAACGTTCG
Z372-GMS7	ms26ΔE5	520 bp Deletion	homozygous	GACCT-------------------------------------------------------//--------------------------------GACAAATAACGTTCG
Z372-GMS8	ms26ΔE5	520 bp Deletion	homozygous	GACCT--------------------------------------------------------//--------------------------------GACAAATAACGTTCG
Z372-GMS9	ms26ΔE5	520 bp Deletion	homozygous	GACCT--------------------------------------------------------//--------------------------------GACAAATAACGTTCG
Z372-GMS10	ms26ΔE5	520 bp Deletion	homozygous	GACCT--------------------------------------------------------//--------------------------------GACAAATAACGTTCG

## Sheet: Supplementary Table S3
Supplementary Table S3. Copy number variation analysis by ddPCR among Z372-MGM progeny.
Sample	Events Droplet Number					Concentration(Copies/μl)		Ratio	Copy Number
	FAM	HEX	FAM+HEX	Empty	Total	MGM	ZmADH1
WT	40	787	2	15188	16017	— —	— —	— —	— —
Z372-MGM1	1852	2129	255	14721	18957	139	158	0.88	1.76
Z372-MGM2	139	269	0	19663	20071	8.2	15.9	0.52	1.04
Z372-MGM3	944	1434	72	16407	18857	65.2	97.9	0.67	1.34
Z372-MGM4	652	1079	38	18124	19893	41.5	68	0.61	1.22
Z372-MGM5	1415	2447	245	13219	17326	118	199	0.596	1.192
Z372-MGM6	779	1394	65	14861	17099	59.6	105	0.568	1.136
Z372-MGM7	491	942	30	17361	18824	33	62.4	0.53	1.06
Z372-MGM8	663	1242	61	16157	18123	48	87.8	0.546	1.092
Z372-MGM9	1388	2740	255	15732	20115	100.2	190	0.529	1.058
Z372-MGM10	725	1401	81	15939	18146	53.5	100	0.533	1.066

## Sheet: Supplementary Table S4
Supplementary Table S4. The primers and probes used in this study.
Name	Primer sequences 5'-3'	Amplicon	Usage
MS26-F	CCTCCTCACCTACGACAGCCTC	702	ZmMS26 target
MS26-R	CCAAGCCACCAATGAAACCC
Cas9-F	CCAGTTCCTGGTCCACGTAC	564	Cas9 PCR
Cas9-R	ACCTGTTCGACGACAAAGTG
ZmADH1-F	CGTCGTTTCCCATCTCTTCCTCC	137	ddPCR primers and probes
ZmADH1-R	CCACTCCGAGACCCTCAGTC
ProbeADH1	HEX-AATCAGGGCTCATTTTCTCGCTCCTCA-BQ1
MGM-F	GTGGAATTGTGAGCGGATAAC	150
MGM-R	ACGAACATCTTCTCGTCGCTG
ProbeMGM	FAM-CACCGCCTTGGCGATTATCAAAGTAGTCC-BQ1

## Sheet: Supplementary Table S5
Supplementary Table S5. The table of abbreviations used in this study.
Abbreviations of Names	Full of Names
CRISPR	Clustered regularly interspaced short palindromic repeats
Cas	CRISPR associated proteins
sgRNA	Single guide RNA
PAM	Protospacer adjacent motif
MGM	Male sterile Maintainer system
GMS	Genic male sterile
CMS	Cytoplasmic male sterility
PTGMS	Photoperiod- and/or thermosensitive genic male sterility
SNP	Single nucleotide polymorphism
SPT	Seed Production Technology
UTR	Untranslated region
CDS	Coding sequence
PCR	Polymerase Chain Reaction
ddPCR	Digital droplet PCR
KRN	Kernel row number
KNR	Kernel number per row
WT	Wild type
CTAB	Cetyltrimethylammonium Ammonium Bromide
EDTA	Ethylene Diamine Tetraacetie Acid
CN	Copy number
FAA	Formalin-Aceto-Alcohol
